# Supplementary material for: A novel 1.38-kb deletion combined with a single nucleotide variant in KIAA0586 as a cause of Joubert syndrome
Source: BMC Med Genomics. 2023 Jan 12;16:4. doi: 10.1186/s12920-023-01438-6 (PMC9838056; doi:10.1186/s12920-023-01438-6)
Supplement: Supplementary file 1 — Additional file 1. Table S1. Primers for verification of candidate variants. [file 12920_2023_1438_MOESM1_ESM.xlsx]

## Sheet: Sheet1
Supplementary Table 1. Primers for verification of candidate variants.
sample	variant	gene	forward primer (5'-3')	reverse primer(5'-3')	predicted length of PCR product (bp)*	usage
DNA	1.38kb deletion	KIAA0586	CAGAGAACCAAGAAAGGTCAGAA	GCATGCCCCTCATAGGTAGAT	146	quantitative PCR for deletion
		ALB	GCTGTCATCTCTTGTGGGCTGT	ACTCATGGGAGCTGCTGGTTC	139	internal control of qPCR
		KIAA0586	AGGCCCCCATTCTACTATCCT	GATGGCCCTGATAAACTGGCT	2747	precise breakpoint determination
	c.3303G>A	KIAA0586	GCAAGCATGTTTCTTGCCCA	TGCTGGGGGAAACGTTACTTTA	527	SNV verification
RNA	1.38kb deletion	KIAA0586	AGCATGGTCCAGCCAAAAGA	ACCTGCACAGTAAGCTGAGG	1094	investigation of the deletion effect in the transcript
*: the predicted length of PCR products mean the length from forward primer to reverse primer in reference sequence. The genome reference sequence of KIAA0586 is GRCh37/hg19, chr14:58,894,103-59,015,549, ALB is GRCh37/hg19, chr4:74270004-74287199, and KIAA0586 RNA reference sequence is NM_001244189.1.
