# Supplementary material for: A novel 1.38-kb deletion combined with a single nucleotide variant in KIAA0586 as a cause of Joubert syndrome
Source: BMC Med Genomics. 2023 Jan 12;16:4. doi: 10.1186/s12920-023-01438-6 (PMC9838056; doi:10.1186/s12920-023-01438-6)
Supplement: Supplementary file 2 — Additional file 2. Table S2. Results of qPCR for the 1.38kb deletion. [file 12920_2023_1438_MOESM2_ESM.xlsx]

## Sheet: Sheet1
Supplementary Table 2. Results of qPCR for the 1.38kb deletion.
	KIAA0586				ALB
	Ct	Ct Mean	Ct SD	CV of Ct (%)	Ct	Ct Mean	Ct SD	CV of Ct (%)	deltaCt	delta(deltaCt)	2-delta(deltaCt）*
father	27.0641	27.0466	0.0264668	0.0978561	27.4011	27.4453	0.110417	0.402315	-0.398642	reference	1
	27.0596				27.3638
	27.0162				27.5709
mother	26.0005	25.9686	0.0329387	0.126841	27.3629	27.3299	0.0592887	0.216937	-1.36131	-0.962672	1.94892
	25.9704				27.2614
	25.9347				27.3653
proband	26.3347	26.3951	0.0584149	0.221309	26.6516	26.7332	0.107153	0.400825	-0.33805	0.0605927	0.95887
	26.3993				26.6934
	26.4513				26.8545
sister	25.9049	25.8469	0.0553764	0.214247	26.9957	27.2142	0.195267	0.71752	-1.36731	-0.968669	1.95703
	25.8413				27.3716
	25.7946				27.2754
Control	25.6533	25.728	0.0647953	0.251847	27.1912	27.1816	0.0596008	0.219269	-1.45353	-1.05489	2.07755
	25.763				27.2357
	25.7678				27.1177
*: Using relative expression of KIAA0586 in the father as a reference, we thought 2-delta(deltaCt）in 0.80 to 1.20 as one copy, and in 1.80 to 2.20 as two copies. SD: standard deviation. CV: coefficient of variation.
